# Supplementary material for: Autophagy controls the induction and developmental decline of NMDAR-LTD through endocytic recycling
Source: Nat Commun. 2020 Jun 12;11:2979. doi: 10.1038/s41467-020-16794-5 (PMC7293213; doi:10.1038/s41467-020-16794-5)
Supplement: Supplementary file 3 — Source Data [file 41467_2020_16794_MOESM3_ESM.xlsx]

## Sheet: Figure 1
Figure 1B	Pre-LFS	Post-15min	Post-30min	Post-45min	Post-60min		Pre-HFS	Post-15min	Post-30min	Post-45min	Post-60min			Figure 1D	Pre-LFS	Post-15min	Post-30min	Post-45min	Post-60min		Pre-HFS	Post-15min	Post-30min	Post-45min	Post-60min
	100	25.1355	42.7612	90.6974	53.5978		100	38.3664	56.7969	26.0673	21.7339				100	136.528	119.521	102.226	91.6936		100	119.536	111.956	103.974	172.074
	100	80.6995	76.3505	60.9772	50.1702		100	282.657	57.1187	149.046	116.791				100	62.399	47.7561	36.9251	35.795		100	147.51	123.918	111.247	95.493
	100	79.2005	86.0145	82.9112	80.1319		100	153.666	183.802	71.605	113.543				100	107.537	93.0945	106.482	88.1417		100	117.182	115.801	107.62	108.299
	100	41.2061	29.8221	19.2411	13.6671		100	55.2944	153.862	83.5213	75.6539				100	64.5103	27.9325	21.7547	11.6169		100	113.583	116.801	148.459	133.589
	100	49.1047	45.6981	47.881	57.2901		100	173.105	89.7421	120.729	425.029				100	76.6068	87.3954	108.193	100.467		100	127.074	159.29	84.7519	41.8115
	100	2.12141	2.93384	1.27643	1.29		100	186.404	102.195	153.134	113.325				100	58.2295	56.4586	94.9388	88.608		100	89.8898	88.6492	92.5439	18.2536
							100	61.305	51.125	38.3071	39.1977				100	105.878	84.5424	105	83.7732		100	89.1388	110.274	96.155	140.611
															100	120.589	119.911	83.1508	180.971		100	78.2392	86.1734	19.036	53.9667
Figure 1F	Pre-LFS	Post-15min	Post-30min	Post-45min	Post-60min		Pre-HFS	Post-15min	Post-30min	Post-45min	Post-60min
	100	160.683	190.97	168.524	134.236		100	117.051	132.199	130.75	121.098
	100	126.748	106.424	88.0958	75.026		100	99.2462	93.1092	42.7596	27.2991
	100	157.288	145.735	138.383	139.994		100	132.486	132.975	93.4142	73.7126
	100	210.864	185.491	148.182	140.73		100	210.342	204.667	183.852	136.373
	100	163.024	143.507	154.173	116.363		100	110.811	131.162	118.605	139.937
	100	167.123	201.11	190.235	127.988		100	159.326	150.804	188.846	196.64
	100	171.815	167.713	144.815	130.076		100	100.691	79.3247	86.5844	83.848
	100	97.999	74.7128	76.5057	69.2474		100	69.2685	87.6356	85.4556	91.8303
	100	159.714	124.085	119.87	123.905		100	77.4203	90.2143	70.2484	100.683
	100	149.668	142.297	105.055	103.849		100	95.6798	96.9216	93.4993	86.4438
Figure 1H	Sham	LFS	HFS	Sham+Leu	LFS+Leu	HFS+Leu			Figure 1I	Sham	LFS	HFS	Sham+Leu	LFS+Leu	HFS+Leu
	0.67561	0.530506	1.1428	1.29731	1.17077	1.47927				0.463362	0.642862	0.501572	0.594688	0.793625	0.548473
	0.957272	0.613851	0.907666	1.28409	0.84484	1.30941				0.606489	0.680455	0.588312	0.704332	0.759376	0.701029
	1.04416	0.482727	0.947303	1.6506	0.745063	1.68734				0.31156	0.778434	0.401307	0.53893	1.05962	0.899766
	0.905672	0.58895	0.803264	1.14025	0.607965	1.23493				0.224521	0.644485	0.311322	0.82476	0.942301	0.723344
	1.22957	0.532392	0.856489	0.810829	0.865992	1.02644				0.50895	0.758182	0.301483	0.410796	0.830712	0.475824
	1.24931	0.612821	1.00866	1.55033	0.997721	1.04483				0.693716	0.856618	0.616679	0.756845	0.904671	0.787039
Figure 1K	Sham	LFS	HFS	Sham+Leu	LFS+Leu	HFS+Leu			Figure 1L	Sham	LFS	HFS	Sham+Leu	LFS+Leu	HFS+Leu
	0.454042	0.266358	0.368093	0.702935	0.961249	0.807101				0.256983	0.141299	0.182616	0.622576	0.628455	0.726179
	0.38829	0.321475	0.233258	0.683373	0.685372	0.536032				0.406848	0.305726	0.368678	0.679375	0.69259	0.650099
	0.481671	0.582554	0.542991	0.692334	0.761348	0.618052				0.403565	0.657365	0.830529	0.786256	0.9333	0.878179
	0.600142	0.64452	0.664339	1.11078	0.97952	1.0446				0.311603	0.528129	0.411501	0.852721	0.836089	1.14507
	0.500665	0.480339	0.598966	1.08056	0.956292	0.904675				0.416651	0.258201	0.371095	0.667978	0.88488	0.964822
Figure 1G						Figure 1J

## Sheet: Figure 2
Figure 2A	Control-LFS	Rapamycin-LFS			Figure 2B	Control	Rapamycin			Figure 2C	CA1-Cre(-)	CA1-Cre(+)	CA3-Cre(+)			Figure 2D	CA1-Cre(-)	CA1-Cre(+)	CA3-Cre(+)
	70.2867	93.3622				135.39	134.638				95.1913	81.3142	95.5149				69.1696	70.2085	68.6814
	69.1696	93.2934				133	135.767				93.3622	81.1132	96.229				69.6956	70.0092	68.856
	69.6956	95.2555				132.972	136.688				93.2934	82.8315	95.5578				71.5849	70.2093	68.4584
	71.5849	96.1172				134.064	136.664				95.2555	82.4588	95.6608				71.8372	69.7137	69.5628
	71.8372	96.6907				133.786	134.829				96.1172	81.7113	94.4847				71.8553	70.2496	71.1607
	71.8553	96.977				134.605	130.329				96.6907	78.8454	95.9908				70.4832	70.8068	67.6265
	70.4832	97.3037				134.134	130.538				96.977	79.0791	94.4222				69.0792	70.2409	70.4712
	69.0792	96.8584				135.089	136.905				97.3037	79.5162	96.4913				66.1363	69.7999	68.828
	70.9301	94.9155				129.813	137.869				96.8584	79.1362	92.8001				67.136	67.6322	70.3795
	70.5239	96.279				130.436	134.35				94.9155	79.2026	94.4314				70.9301	68.6984	70.3258
Figure 2E	Vehicle	Rapamycin			Figure 2F	Vehicle	Rapamycin			Figure 2G	Vehicle	Trehalose				Figure 2H	Vehicle	Trehalose
	24.2098	109.594				26.527	35.4288				47.9	97.3912					156	148.941
	47.0596	106.64				60.2502	57.2835				43.1	105.32					150.791	133.366
	33.7023	109.695				25.1394	43.8377				48.01	105.545					150.056	150.769
	57.4414	114.796				40.9819	51.6134				45.2	98.046					150.08	136.907
	57.3483	91.3481				32.1809	30.0776				48.3	98.5113					150.614	141.55
	59.0321	84.3134				62.7036	57.1351				48.1	104.049					156.907	165.498
	57.2358	91.2702				66.482	32.8182				48.7	111.344					151.158	147.498
		121.355				52.6657	78.9112				46.4						155.863	160.012
		93.7149				80.4284	41.2938				49.7						151.199	155.012
						37.385	61.1257				46.1						154.609
						32.6039	44.3433
						41.3241
						44.727

## Sheet: Figure 3
Figure 3A	CQ	Rapamycin	Rapamycin +CQ			Figure 3B	CQ	Rapamycin	Rapamycin + CQ
	49.4591	101.396	102.857				49.4591	101.396	115.808
	49.3319	102.386	95.9841				49.3319	102.386	67.934
	47.3264	105.47	100.613				47.3264	105.47	74.4921
	44.2511	105.059	100.671				44.2511	105.059	122.007
	41.9379	100.85	91.0118				41.9379	100.85	84.9482
	35.376	95.4851	96.647				35.376	95.4851	118.408
	33.3427	97.5261	87.8667				33.3427	97.5261	117.699
	33.0087	97.8463	96.1851				33.0087	97.8463	79.4286
	30.2268	100.349	93.3753				30.2268	100.349	140.342
	30.2117	98.3527	87.7329				30.2117	98.3527	73.9854
									125.813
									82.9959
Figure 3C	Post-CQ (80-90 min)	Post-LFS (150-160 min)	Post-LFS (55-65 min)	Post-CQ (150-160 min)
	51.96	43.96	34.8951	48.7648
	33.64	25.26	44.449	42.9168
	30.36	26.3	63.5498	83.9314
	62.87	71.04	48.7382	39.7683
	59.38	64.25	49.4115	59.7591
	32.99	38.49	63.9786	61.2964
	50.96	42.96	33.9	47.76
	32.64	24.26	43.45	41.92
	29.36	25.3	62.55	82.93
	61.87	70.04	47.74	38.77
	58.38	63.25	48.41	58.76
	31.99	37.49	62.98	60.3
Figure 3D	Pre-Leupeptin	Leupeptin			FIigure 3E	Pre-Leupeptin (0-5min)	Leupeptin (55-60 min)
	105.387	45.9992				100.345	14.3638
	98.1588	59.0407				100	75.6812
	104.16	41.3962				101.528	53.4411
	97.4269	60.4882				97.2815	56.5063
	102.573	80.8199				100	28.7795
	103.541	47.0446				100	-0.15216
	99.9531	56.7324				100	-3.48545
						93.953	24.2548
						100	17.6593
						100	39.3541
						100	27.933
Figure 3F	Pre-Bafilomycin	Bafilomycin			Figure 3G	Pre-Bafilomycin (0-5min)	Bafilomycin (55-60 min)
	103.14	53.4066				100	23.353
	100.695	77.7164				100	14.1419
	94.7415	50.4399				100	50.9975
	111.694	49.6899				100	14.0292
	95.6126	51.7738				100	2.97071
	94.3791	41.7967				100	-0.4316
	99.9531	41.7967				100	31.8862
						100	18.7895
						100	36.7044

## Sheet: Figure 4
Figure 4C	Sham	NMDA	NMDA+rapamycin	Rapamycin	NMDA+trehalose	Trehalose			Figure 4D	Vehicle + Sham	Vehicle + NMDA	vector(NMDA + rapamycin)	Atg5-siRNA (NMDA + rapamycin)	Scramble (NMDA + rapamycin)	ATG5siRNA+ATG5 mut (NMDA + rapamycin)
	30.2035	32.6947	28.0905	28.6862	28.6537	16.9747				7.3906	43.3074	11.7755	44.7066	13.3316	31.9018
	22.6207	22.5276	23.9717	26.2301	43.9934	18.3115				5.63604	35.2212	18.1631	32.6647	5.16012	23.0851
	19.7487	39.4894	28.2718	26.3051	10.3994	12.935				6.6538	47.4914	18.7995	30.4364	7.82184	27.7347
	17.5076	27.4144	31.5756	27.4965	7.38137	39.3902				5.70988	50.3416	25.2985	38.9697	9.72602	25.1504
	26.1927	24.6806	29.8412	26.6808	29.5684	11.4664				9.09333	35.7397	11.5322	41.5876	9.99776	35.9135
	20.0755	56.3052	28.05	19.4227	29.712	15.967				3.11445	54.8512	18.8357	41.7251	4.45954	27.2706
	17.0643	36.9392	28.3452	19.4183	12.208	37.9786				8.20825	49.1874	22.12	39.0693	40.4089	28.5177
	16.9276	54.7014	31.4037	29.3418	19.0217	21.2047				25.142	27.0863	7.35706	42.186	11.4252	14.9972
	19.34	29.9323	29.2394	22.6447	27.8906	22.0278				16.3493	54.9416	9.60762	29.7953	26.6457	24.5352
	23.5437	61.3955	27.4721	22.8841	12.9349	20.812				4.28949	45.1614	28.5559	27.745	19.1792	26.2026
		64.8177	26.5786		33.6267	27.7411				13.8395	40.7016	15.0005	48.2501	29.307	27.558
		49.3793	32.1531		26.6107	37.5969				9.68111	34.8529	29.3746	43.5318	27.3076	6.2224
		37.8751	31.3642		0.140479					13.2752	40.2577	22.2015	37.9014	23.9076	4.21668
		70.7052								21.9351		4.06347	41.1709		11.4276
		37.8231								1.52344		8.18702	30.9536		5.29523
										9.82258					3.66715
															2.32649
															1.95618
															3.06176

## Sheet: Figure 5
Figure 5B	Vehicle	Pre	Post-15min	Post-30min	Post-45min	Post-60min	Rapamycin	Pre	Post-15min	Post-30min	Post-45min	Post-60min			Figure 5C	Vehicle	Pre	Post-15min	Post-30min	Post-45min	Post-60min		Rapamycin	Pre	Post-15min	Post-30min	Post-45min	Post-60min			Figure 5D	Vehicle	Pre	Post-15min	Post-30min	Post-45min	Post-60min	Rapamycin	Pre	Post-15min	Post-30min	Post-45min	Post-60min
		100	51.6422	40.1848	35.4202	42.9373		100	107.849	96.2296	105.642	99.3832					100	57.1289	72.8219	56.0509	39.8103			100	91.6814	94.3555	84.2984	79.1126					100	122.861	151.922	228.495	151.971		100	103.452	110.323	146.657	123.359
		100	28.3121	49.6699	78.2728	31.3479		100	125.397	102.648	91.9434	80.8862					100	79.8732	81.0195	73.1511	75.0334			100	76.7573	70.6996	48.1847	58.3791					100	91.9539	158.284	171.001	167.079		100	123.624	130.77	128.864	111.435
		100	116.789	100.291	91.6161	87.8815		100	95.2848	105.932	123.8	78.0998					100	49.636	38.2409	26.4216	12.6957			100.021	109.577	108.849	102.869	145.305					100	114.838	151.016	125.622	154.236		100	119.252	120.448	121.551	180.801
		100	65.6178	42.7917	43.2978	35.1456		100	97.5416	78.6657	87.1599	89					100	65.2836	55.2351	42.4286	41.9141			100.001	88.7059	112.064	126.717	143.292					100	140.099	95.8657	106.407	149.233		100	197.436	187.689	164.971	169.523
		100	84.3673	89.848	70.5131	84.2308		100	146.882	150.668	102.343	130.22					100	90.1489	79.7783	71.0355	58.126			100	89.2886	83.4942	92.1732	58.6887					100	107.827	151.176	187.455	237.816		100	138.383	132.429	146.468	152.246
		100	84.153	68.9211	71.5465	59.3902		100	117.296	98.1187	101.411	95.7173
Figure 5F	Vehicle	Pre	Post-15min	Post-30min	Post-45min	Post-60min	Rapamycin	Pre	Post-15min	Post-30min	Post-45min	Post-60min	Atg5+rapamycin	Pre	Post-15min	Post-30min	Post-45min	Post-60min
		100	74.1104	69.1807	59.7403	65.4639		100	111.685	124.773	141.416	101.135		100	85.2375	57.9338	61.4186	68.179
		100	75.7648	71.7635	45.3555	41.129		100	115.955	97.3546	93.6665	94.13		100	34.4295	28.9836	32.3704	35.1772
		100	43.1642	38.7632	38.5031	34.0134		100	108.407	97.1448	118.172	115.415		100	52.5943	46.5325	42.5808	42.3484
		100	73.8093	69.3187	55.8402	53.8594		100	62.441	78.1361	83.5958	67.5329		100	44.3361	73.3205	69.5439	65.9039
		100	48.6662	45.7104	34.4144	34.4461		100	111.885	86.3772	47.5389	61.3873		100	34.4868	8.77166	7.09089	8.87918
		100	75.207	64.6623	66.049	60.7268		100	108.333	78.4211	81.4328	68.9306		100	114.459	58.0737	76.3679	79.6371
		100	62.4508	43.4012	40.662	32.9499		100	91.5433	147.585	238.303	231.179		100	78.1336	85.738	81.2793	76.3893
														100	64.5682	68.4895	68.1315	72.3825
Figure 5G	Vehicle	Pre	Post-15min	Post-30min	Post-45min	Post-60min	Rapamycin	Pre	Post-15min	Post-30min	Post-45min	Post-60min	Atg5+rapamycin	Pre	Post-15min	Post-30min	Post-45min	Post-60min
		100	51.0675	76.5423	79.395	69.6322		100	63.5945	65.6882	76.0281	67.6499		100	61.7154	55.4633	54.1012	53.3011
		100	46.7274	37.06	43.5214	52.8779		100	124.91	98.4389	159.027	161.833		100	50.9036	49.5209	51.6378	49.0346
		100	77.7083	53.6037	52.9625	40.7729		100	109.798	147.46	132.133	151.675		100	91.4782	84.727	84.3709	79.3432
		100	73.105	49.0944	28.0353	27.6093		100	108.948	76.6747	90.7641	98.8083		100	59.637	74.3894	69.6457	62.3813
		100	45.7756	28.0975	34.6581	32.9953		100	59.9192	61.5042	50.1569	45.9636		100	68.9246	71.1708	70.4437	73.5301
		100	37.4664	43.4495	41.3478	20.6466		100	88.6186	68.6403	68.5541	50.9515		100	45.7596	50.2189	36.0387	26.9332
		100	73.329	49.1576	38.5038	32.2738		100	105.501	131.645	118.261	112.253		100	69.4664	40.5501	37.7223	28.2807
		100	70.9646	47.3449	60.8456	54.0469		100	91.6231	66.2857	60.0079	49.4815		100	49.0311	53.5113	40.6754	46.4948
Figure 5I	Leupeptin	Pre	Post-15min	Post-30min	Post-45min	Post-60min	CQ	Pre	Post-15min	Post-30min	Post-45min	Post-60min
		100	73.2631	49.7961	48.0537	35.1746		100	74.5637	57.6068	25.3583	6.33309
		100	63.9181	29.656	41.5135	50.9644		100	53.0968	16.8508	4.24666	1.41021
		100	90.16	61.1066	37.6708	33.8173		100	82.0441	61.2504	49.414	31.2372
		100	33.0423	28.1261	9.9067	8.32612		100	67.3085	39.6903	29.1241	19.2662
		100	42.8193	54.2237	52.5523	45.4744		100	81.8898	61.6202	51.0476	42.4138
		100	102.861	39.9324	47.8897	55.0697		100	78.8849	61.1673	47.5806	33.5155
		100	59.3948	35.7786	36.6966	30.2285
		100	107.091	120.508	126.65	119.464
		100	61.6079	60.0357	63.7804	56.3127
Figure 5K	Vector	Pre	Post-15min	Post-30min	Post-45min	Post-60min	CA -Rab11	Pre	Post-15min	Post-30min	Post-45min	Post-60min
		100	82.8542	71.9745	73.7949	66.6955		100	74.2431	65.0855	72.1659	69.9305
		100	22.1719	41.0288	47.8622	51.4359		100	66.145	53.2413	55.6385	52.9768
		100	82.5759	65.2243	78.9123	47.9374		100	57.0871	68.5839	59.4299	56.9416
		100	60.1177	59.8097	41.5904	36.1588		100	59.8776	67.5979	65.551	61.5019
		100	93.2375	94.8282	98.4517	79.3467		100	93.4003	85.7412	80.7489	44.1055
		100	74.4126	74.5668	75.4164	75.987		100	67.6768	80.6718	70.8972	73.8148

## Sheet: Figure 6
Figure 6B	Vehicle	CQ	Leupeptin	Rapamycin	Trehalose			Figure 6D	Vehicle	CQ	Leupeptin	Rapamycin	Trehalose			Figure 6F	Vehicle	CQ	Leupeptin	Rapamycin	Trehalose
	39	42.41	33.79	11.89	5.39				11.75	31.11	15.51	26.52	20.95				13.15	20.82	32.17	23.13	6.66
	28.53	30.99	16.38	44.9	15.11				27.88	34.63	21.68	22.52	29.1				13.31	29.28	26.07	19.2	1.26
	43.54	15.75	30.35	24.44	16.9				35.22	20.68	35.36	48.05	28.71				18.93	54.6	29.57	30.78	17.77
	20.86	19.45	34.05	9.42	42.13				45.82	14.91	34.17	28.44	58.27				12.65	17.94	30.71	14.65	32.17
	13.23	20.23	22.03	10.2	3.36				13.57	10.54	32.14	39.12	44.77				11.9	39.19	22.52	26.47	3.09
	19.52	45.84	46.82	16.17	24.76				46.39	15.45	28.52	55.62	82.26				12.23	32.7	21.95	29.41	54.75
	3.6	36.86	18.77	26.08	1.09				44.84	29.52	22.54	19.33	28.18				14.36	21.03	20.35	19.41	22.16
	20.99	49.71	18.61	8.21	11.94				53.31	31.17	20.24	34.88	16.39				26.78	19.89	24.07	12.17	1.6
	32.84	11.18	20.89	28.12	36.1				43.76	37.7	12.51	58	69.01				32.26	26.63	16.31	10.33	22.21
	28.25	10.94	9.09	27.72	16.22				41.17	21.5	14.3	30.82	24.36				20.61	21.16	22.97	21.09	10.96
	19.43	22.25	12.89	12.04	20.05				41.59	15.6	14.85	53.84	11.79				16.98	29.64	38.69	28.07	31.31
	20.22	14.62	25.59	14.6	31.56				27.98	16.27	11.89	54.16	53.15				11.43	38.84	29.27	33.17	8.28
	33.79	23.09	36.28	15.09	11.64				45.27	14.06	15.45	21.07	59.91				17.37	27.52	19.49	23.79	7.69
		40.58	46.58						78.43	21.64		21.419					17.22	31.43	38.25	12.79	6.37
		16.94	17.81						57.13	25.69		20.63						29.2		10.21
												27.55

## Sheet: Figure 7
Figure 7C	Sham	Rapamycin	Rapamycin+CQ	CQ	Leupeptin	Bafilomycin	NMDA			Figure 7D	Sham	Rapamycin	Rapamycin+CQ	CQ	Leupeptin	Bafilomycin	NMDA
	3.78	13.53	11.52	33.67	21.54	18.89	14.85				29.5	6.11	21.74	34.13	41.23	34.07	24.72
	39.82	16.1	31.1	15.59	32.52	26.48	38.91				12.97	7.34	18.03	15.89	32.27	31.65	51.51
	26.6	23.38	13.04	37.68	34.48	27.2	44				14.71	26.645	49.83	34.28	37.57	35.02	42.88
	5.34	18.98	12.39	35.37	19.83	40.12	36.95				15.48	3.15	8.87	18.75	46.53	29.8	30.94
	15.97	15.13	23.66	36.46	38.4	39.2	43.2				18.3	10.16	18.08	19.19	25.9	31.31	19.19
	14.72	27.38	11.52	46.3	23.55	48.45	26.85				15.75	7.49	27.57	32.26	25.7	16.45	14.81
	13.5	15.68	5.61	37.71	29.57	21.15	51.03				6.66	25.82	13.58	50.12	26.21	22.6	20.59
	10.72	28.3	12.39	19.4	27.25	43.76	48.1				15.49	8.73	15.05	30.17	18.03	32.93	18.29
	3.54	14.21	27.18	39.39	18.92	18.97	16.89				17.41	1.94	9.35	30.46	19.57	29.68	50.18
	13.91	17.21	15.66	15.41	17.34	28.87	21.53				14.26	77.07	21.52	27.89	24.95	36.97	40.93
	34.73	23.09	35.27	18.74	31.797	25.14	13.18				16.29	2.75		15.07		27.43	17.87
	12.57	27.87		21.72	31.72						10.21	2.78		20.94		37.64	47.62
	12.39			21.98							14.23	16.72		33.38		20.69	16.48
												12.74		24.92		20.79
												23.01

## Sheet: Figure 8
Figure 8B	Vehicle	Vehicle+NMDA	APV+NMDA	DEVE+NMDA	Rapamycin+NMDA			Figure 8D	Vehicle	Vehicle+NMDA	APV+NMDA	DEVE+NMDA	Rapamycin+NMDA			Figure 8F	Vehicle	Vehicle+NMDA	APV+NMDA	DEVE+NMDA	Rapamycin+NMDA
	99.9999	85.0236	104.505	96.5639	101.726				100	131.397	102.697	116.023	116.027				100	156.149	115.017	129.1	143.773
	100.022	69.3164	129.082	107.825	81.32				100	225.747	113.635	118.183	116.79				100	160.812	112.214	177.57	174.684
	100	78.7335	84.7843	111.605	112.979				100	148.911	73.3978	92.5726	85.7918				100	138.312	97.3316	154.435	211.532
	100	87.72	103.232	137.346	101.728				100	166.635	161.401	92.0137	115.825				100	188.889	81.4583	170	190.4
	100	70.1184	151.52	63.7544	99.8423				100	269.167	127.935	145.873	186.862				100	178.627	73.8286	150.209	136
	100	73.6534	97.7307	99.4624	114.548				100	152.263	127.536	102.456	67.6746
	100	87.722	119.243	135.297	144.918
Figure 8H	Atg3	Vehicle	NMDA	DEVD+NMDA	Atg4B	Vehicle	NMDA	DEVD+NMDA	Atg5	Vehicle	NMDA	DEVD+NMDA	Atg7	Vehicle	NMDA	DEVD+NMDA
		1.24971	0.724404	1.06572		1.10208	0.985829	1.28188		1.77727	1.06515	1.19246		1.28568	0.8207	0.974123
		1.00929	0.804274	1.01356		1.48554	1.24272	1.38535		1.29543	1.06525	1.55096		1.13381	0.917199	1.08701
		1.11768	0.212445	1.22896		1.18068	0.753683	1.68646		1.53144	0.910585	1.92418		1.44968	0.499765	1.57573
		0.969918	0.42552	1.00918		1.17806	0.46902	1.14908		1.52174	0.935468	1.7634		1.43116	1.05738	1.62411
		1.18441	1.0612	1.36555		1.21574	0.836573	1.21406		1.78534	0.604729	2.09659		1.01312	0.697144	1.01171
Figure 8J	WT	Casp3 KO			Figure 8k	WT	Casp3 KO
	0.173913	1.15517				0.42029	0.0612245
	0.151515	1.4127				0.575758	0.375
	0.288136	1.16071				0.546875	0.263158
	0.510204	1.58182				0.619718	0.242424
	0.555556	1.86667				0.46875	0.5
Figure 8O	Casp3	CA1-Cre(-)	CA1-Cre(+)	Cleaved Casp3	CA1-Cre(-)	CA1-Cre(+)			Figure 8P	Casp3	CA1-Cre(-)	CA1-Cre(+)	Cleaved Casp3	CA1-Cre(-)	CA1-Cre(+)
		1.17383	0.908384		1.41616	1.28627					1.19847	0.808309		0.801477	0.803123
		1.12916	1.026		1.27871	1.10329					0.914457	1.1878		0.57604	0.7854
		0.817046	1.07707		0.728728	0.560476					0.887077	0.894037		1.62247	1.2754
		0.879964	0.572211		0.576444	0.714338
Fiigure 8R	Deactivated casp3	Active casp3	Active casp 3 + Rapamycin
	105.458	71.1072	99.0314
	98.5088	66.439	97.8062
	95.2469	63.125	103.672
	99.0105	66.5516	95.2033
	91.8631	65.2897	108.718
	98.8639	69.0264	91.5753
	100.844	67.4177	100.552
	100.513	67.8901	97.0665
	95.3174	58.9105	91.8436
	101.542	56.9611	102.097
	99.8487	57.807	95.0813
Figure 8A				Figure 8C					Figure 8E
Figure 8G				Figure 8I					Figure 8L
Figure 8N

## Sheet: Figure 9
Figure 9B	P7	P14	P19	8wk	10wk			Figure 9D	P7	P14	P19	8wk	10wk
	0.224942	0.454715	0.388142	0.61866	0.800001				0.963839	0.807316	0.911157	0.305501	0.496556
	0.175693	0.43069	0.200913	0.470564	0.73192				1.39245	0.836374	0.650699	0.586286	0.152825
	0.135842	0.0691892	0.111437	0.79	0.83				1.46293	1.04703	0.580049	0.254394	0.544601
Figure 9F	P7	P14	P19	8wk	10wk			Figure 9H	P7	P14	P19	8wk	10wk
	0.416731	0.402597	0.336963	0.937016	1.6841				2.02652	1.04836	1.01884	0.302427	0.252687
	0.856161	1.16797	1.15287	1.06298	1.58195				1.23377	0.659592	0.488444	0.189374	0.126558
	0.204539	0.352246	0.5459	1.41424	1.24705				3.02926	1.71626	0.888097	0.588868	0.379739
	0.315717	0.337431	0.298149	0.752011	0.672784				1.25194	0.708379	0.296903	0.241162	0.165172
	0.0411462	0.142282	0.113823	1.01921	1.70053				1.46697	2.06632	0.978849	0.494581	0.450939
Figure 9J	P7	P14	P19	8wk	10wk			Figure 9K	P7	P14	P19	8wk	10wk
	2.88062	1.40552	1.13249	0.972593	0.607245				1.86632	1.5707	1.41214	0.502235	0.407925
	2.9479	1.9834	0.733994	0.217802	0.314328				2.57524	0.651618	0.687257	0.359057	0.580448
	2.34963	1.53014	1.47057	0.297852	0.364007				2.49214	1.38657	1.14573	0.0356687	0.0298755
	5.45602	1.53159	1.01805	0.902259	0.450095				2.68831	1.49884	0.505395	0.284912	0.180775
	2.98604	1.07391	1.10159	0.677649	0.439807				1.70503	0.692304	0.767739	0.138578	0.0776124
Figure 9M	Vehicle	AA2			Figure 9N	Vehicle	AA2
	0.820693	0.807129				1.00924	1.35027
	1.16001	0.895768				1.48022	1.90854
	1.52687	1.12457				1.01524	1.27896
	1.47046	0.800279				1.16274	1.96986
	1.30452	0.837994				0.941752	1.12613
Figure 9A					Figure 9C
Figure 9E					Figure 9G
Figure 9I					Figure 9L

## Sheet: Figure 10
Figure 10A	CA1-Cre(-)	CA1-Cre(+)	CA3-Cre(+)			Figure 10B	CA1-Cre(-)	CA1-Cre(+)	CA3-Cre(+)
	95.9831	75.4501	92.9849				154.334	148.226	210.74
	98.6909	75.5104	98.855				152.651	147.803	153.93
	99.3935	76.7739	96.5573				149.722	148.331	158.03
	98.9587	78.1679	98.1904				151.714	148.21	152.64
	95.8212	79.7312	93.7304				152.823	147.359	140.2
	97.1489	78.6014	95.6283				154.233	148.48	156.41
	99.4157	78.1209	97.3809				152.851	150.648	161.83
	98.9661	73.0455	97.9975				154.655	151.02	201.74
	99.2914	75.5021	98.1923				150.102	152.36	151.93
	101.781	76.4912	98.7066				149.325	153.036	156.03
	102.511	74.8322	98.9558				150.14	152.326	150.64
	104.66	75.5043					150.2	153.089	138.2
	105.831	74.2433					150.775	154.079	154.41
		74.3992					149.451	156.668	159.83
		74.7753					146.88	157.706
		75.7454					146.44	161.046
		79.1012					154.233	148.48
		80.3929					152.851	150.648
		79.6427					154.655	151.02
		80.289					150.102	152.36
Figure 10C	Fiber volley amplitude	Treatment	fEPSP slope (mV/ms)			Figure 10D	Interpulse interval (ms)	Treatmet	PPR
	0.05	cre-	0.0239443				10	cre-	0.68794
	0.05	cre-	0.0342175				10	cre-	1.03436
	0.05	cre-	0.0282817				10	cre-	0.970473
	0.05	cre-	0.0261047				10	cre-	0.972256
	0.05	cre-	0.0292175				10	cre-	0.876806
	0.05	cre-	0.0535232				10	cre-	0.857452
	0.05	cre-	0.0234282				10	cre-	1.11258
	0.05	cre-	0.0251532				10	cre-	1.06431
							10	cre-	1.41295
	0.05	cre+	0.054229
	0.05	cre+	0.0739431				10	cre+	1.09805
	0.05	cre+	0.0846491				10	cre+	1.02093
	0.05	cre+	0.0439845				10	cre+	0.639279
	0.05	cre+	0.0662387				10	cre+	1.26345
	0.05	cre+	0.0235665				10	cre+	1.13101
	0.05	cre+	0.0221253				10	cre+	0.641915
	0.05	cre+	0.0291188				10	cre+	1.30021
	0.05	cre+	0.0124088				10	cre+	1.12388
							10	cre+	1.01684
	0.1	cre-	0.065572				10	cre+	1.4661
	0.1	cre-	0.135317				10	cre+	1.01855
	0.1	cre-	0.0605193
	0.1	cre-	0.0996367				25	cre-	1.40728
	0.1	cre-	0.0792105				25	cre-	1.50305
	0.1	cre-	0.127894				25	cre-	1.62006
	0.1	cre-	0.128049				25	cre-	1.6729
	0.1	cre-	0.139946				25	cre-	1.69901
							25	cre-	1.56473
	0.1	cre+	0.170921				25	cre-	1.95177
	0.1	cre+	0.166869				25	cre-	1.77794
	0.1	cre+	0.240293				25	cre-	2.11946
	0.1	cre+	0.117917
	0.1	cre+	0.129517				25	cre+	1.91287
	0.1	cre+	0.0364938				25	cre+	1.75139
	0.1	cre+	0.0515745				25	cre+	1.43839
	0.1	cre+	0.0650195				25	cre+	2.00294
	0.1	cre+	0.0871022				25	cre+	1.77845
							25	cre+	1.419
	0.2	cre-	0.22962				25	cre+	1.60457
	0.2	cre-	0.312281				25	cre+	1.59648
	0.2	cre-	0.132573				25	cre+	1.61991
	0.2	cre-	0.266811				25	cre+	1.77797
	0.2	cre-	0.291162				25	cre+	1.49002
	0.2	cre-	0.334516
	0.2	cre-	0.198212				50	cre-	1.52922
	0.2	cre-	0.261481				50	cre-	1.50861
							50	cre-	1.74439
	0.2	cre+	0.345639				50	cre-	1.77035
	0.2	cre+	0.42614				50	cre-	1.81858
	0.2	cre+	0.369432				50	cre-	1.60255
	0.2	cre+	0.2838				50	cre-	1.98722
	0.2	cre+	0.26535				50	cre-	1.8995
	0.2	cre+	0.225237				50	cre-	2.26531
	0.2	cre+	0.183614
	0.2	cre+	0.169627				50	cre+	2.06797
	0.2	cre+	0.183868				50	cre+	1.73926
							50	cre+	1.5893
	0.3	cre-	0.361744				50	cre+	2.17239
	0.3	cre-	0.492135				50	cre+	1.87226
	0.3	cre-	0.222858				50	cre+	1.54935
	0.3	cre-	0.385605				50	cre+	1.97166
	0.3	cre-	0.443776				50	cre+	1.56628
	0.3	cre-	0.471112				50	cre+	1.61594
	0.3	cre-	0.363895				50	cre+	1.74407
	0.3	cre-	0.459923				50	cre+	1.63124
	0.3	cre+	0.494822
	0.3	cre+	0.461001
	0.3	cre+	0.453434
	0.3	cre+	0.460037
	0.3	cre+	0.366497
	0.3	cre+	0.333998
	0.3	cre+	0.254313
	0.3	cre+	0.27398
	0.3	cre+	0.310771
Figure 10E	Cre-	Cre+			Figure 10F	Cre-	Cre+			Figure 10G	Cre-	Cre+			Figure 10H	Cre-	Cre+			Figure 10I	Cre-	Cre+
	28886.5	36442.6				4475.69	7616.74				2.7405	7.08767				42.21	74.1				28.3	37.97
	29071.6	35222.7				6453.58	8451.37				7.70667	6.42033				95.39	65.53				48.71	34.37
	29917.5	39526				3968.75	9434.03				2.72767	7.27567				59.12	23.43				48.78	35.1
	32698.7	28767.6				8050.71	6335.32				8.44517	4.36167				41.21	86.52				46.58	48.01
	42061.9	35410				7646.95	7871.92				6.96917	8.073				46.98	101.54				44.82	57
	26614.8	15015				4909.53	7700.53				6.6795	19.7892				104.84	55.56				51.61	52.08
	39313.5	30867.2				7745.92	6050.75				7.35517	11.03				87.83	65.1				40.93	42.33
	31431.3	44332.5				10312.6	3393.33				4.66417	12.497				11.11	33.07				23.8	0.22
	43822.9	30856.2				6412.11	7847.71				6.25683	8.40567				62	78.27				35.28	34.22
	37906.7	23753.5				10062.4	6355.21				8.048	4.1625				75.14	16.22				41.59	0.77
	32405.3	30076.3				7685.7	8209.39				5.64233	10.9632				80.82	70.94				35.55	24.47
	30122.5	20815.4				4059.28	3827.83				5.13617	2.924				73.91	45.15				70.97	3.86
	30932.4	40946.5				6434.32	6183.38				6.7995	2.41467				64.66	58.29				27.79	62.79
	39655.7	26612				8489.85	4144.84				6.40367	4.886				42.61	74.61				2.35
	28287.4	36136.5				9128.16	4542.86				12.7578	4.33933				45.55	44.98				54.69
	22837.9	36145.3				4856.21	4790.56				4.49667	2.285				43.98	43.01				2.52
	31128.6	42132.7				6782.49	4812.44				7.22617	2.1755				69.24	48.45				50.5
	36494.7	36830.2				7864.4	6394.59				5.4015	4.77983				63.8	63.5				0.29
	33969.6	33414.9				5335.8	4821.6				4.67517	4.82267				39.64	67.33				50.5
	29752.1	40972.3				4366.3	5321.69				4.58233	2.09383				52.62	57.69
																13.48	20.82
																39.84	27.26
Figure 10J	Pre-training	1st	2nd	3rd	4th	5th	Pre-training	1st	2nd	3rd	4th	5th				57.72
	Cre-	Cre-	Cre-	Cre-	Cre-	Cre-	Cre+	Cre+	Cre+	Cre+	Cre+	Cre+				87.75
	0	0	9.33	44.11	45.33	48.21	12.86	80.06	74.5	94.72	71.67	61.23				23.56
	0	0	0	75.31	14.17	89.64	0	14.22	9.83	43.89	72.33	82.55
	0	0	29.83	34.42	50.63	68.91	1.08	0	5.33	31.69	47.08	11.4
	0	26.78	0	45.39	61.67	71.43	0.86	43.33	13.5	53.94	67.17	74.82
	0	18.11	41	64.53	23.79	80.36	0	5.06	8	29.25	51.46	80.53
	12.86	80.06	74.5	94.72	71.67	61.23	0	0	14.17	46.28	55.25	77.79
	0	24.89	47.67	69.61	64.13	88.12	0	12.67	30.5	72.11	73.13	84.09
	2.44	4.89	5.67	55.53	66.83	84.9	0	0	9.33	44.11	45.33	48.21
	6.03	45.56	73.33	52	77.63	73.39	0	23.61	33.83	76.06	57.71	90.76
	0	3.72	0	72.56	77.58	69.89	0	7.89	12.17	18.64	39.04	51.6
	0	1.78	0	32.58	65.46	69.16	0	33.33	6.5	77.14	78.21	83.25
	0	11.67	5.33	52.94	57.63	72.8	0	0	0	37.5	58.25	61.4
	0	1.67	0	16.11	19.58	45.49
Figure 10K	Pre-cue	Pre-cue	Cue	Cue			Figure 10L	Pre-training	Pre-training	Test	Test
	Cre-	Cre+	Cre-	Cre+				Cre-	Cre+	Cre-	Cre+
	0	39.22	25.5	86.69				0	12.86	97.69	48.94
	0	1.94	31.67	37.75				0	0	32.59	70.91
	2.44	0	61.08	10.5				0	1.08	36.61	86.96
	4.06	1.83	39.39	43.44				0	0.86	49.92	15.68
	7.44	7.94	5.08	17.72				0	0	84.94	32.04
	23.61	0	79.94	20.44				12.86	0	70.83	49.57
	5.06	0	53.14	18				0	0	26.31	9.89
	0	2.11	13.61	36.28				2.44	0	85.48	36.28
	0	9.17	27.33	2.78				6.03	0	87.34	5.71
	0	1.67	33.06	22.5				0	0	94.13	17.93
	0	2.22	5.03	7.14				0	0	69.56	30.03
	1.89	1.89	40.19	28.83				0	0	88.63	27.61
	0		22.39					0		39.59
Figure 10M	Pre-training	Pre-training	Test	Test
	Cre-	Cre+	Cre-	Cre+
	0	0	38.08	79.44
	0	3.69	56.22	43.97
	1.03	0	98.53	47.1
	0.83	0	87.95	64.54
	0	0	97.06	64.46
	1.19	0	78.12	92.69
	0	0	65.37	85.23
	1.19	0	15.18	77.39
	1.06	0.89	81.31	94.07
	0	0	94.04	9.94
	0	2.78	56.59	93.61
	0	2.61	81.46	31.32
	0.83	0	79.04	51.4
	4.86	1.06	52.83	87.63
	5.69	0	68.72	50.2
	0.86	0	93.18	37.89
	0	5.78	19.84	69.7
		3.17		97.42
		8.44		83.5
		0		52.56
		0		57.31
Figure 10N	Pre-training	1st	2nd	3rd	4th	5th	Pre-training	1st	2nd	3rd	4th	5th			Figure 10O	Pre-training	Pre-training	Test	Test
	Vehicle	Vehicle	Vehicle	Vehicle	Vehicle	Vehicle	CQ	CQ	CQ	CQ	CQ	CQ				Vehicle	CQ	Vehicle	CQ
	0.97	0	0	30.14	27.92	39.92	0	0	0	36.92	17.54	93.61				0.97	0	65.21	19.89
	0	3.56	22.17	43.42	52.79	76.78	0	12.39	39.5	84.22	24.96	77.48				0	0	63.89	54.02
	0	3.72	22.33	29.86	58.92	82.24	0	1.94	46.5	27.56	39.13	65.71				0	0	19.79	36.06
	1.44	25.78	63.67	65.69	85.46	76.55	1	24.11	27.67	76.78	53.29	94.45				1.44	1	40.12	25.64
	2.17	0	23.67	38.61	72.58	85.49	2	2.17	0	30.97	49.33	71.85				2.17	2	90.32	84.29
	3.06	5.94	11.67	46.58	42.46	66.75	0	5.39	50.33	58.78	80.38	63.33				3.06	0	45.61	87.34
	17.86	32.22	73.83	77.5	54.13	94.71	0.97	10.56	42.83	70.47	69.38	44.79				17.86	0.97	60.88	35.37
	1.11	9.67	0	40.67	68.58	67.09	2.17	34.17	57.83	68.08	64.67	92.18				1.11	2.17	88.57	78.28
	3.81	6.11	23.33	27.64	54.83	78.63										3.81		53.56
	1.22	10	29	62.69	76.96	76.5										1.22		87.48
Figure 10P	Scramble	G2CT	Scramble	G2CT			Figure 10Q	Scramble	G2CT	Scramble	G2CT			Figure 10R	Scramble	G2CT	Scramble	G2CT			Figure 10S	Scramble	G2CT	Scramble	G2CT			Figure 10T	Scramble	G2CT	Scramble	G2CT			Figure 10U	Scramble	G2CT	Scramble	G2CT
	Cre-	Cre+	Cre-	Cre+				Cre-	Cre+	Cre-	Cre+				Cre-	Cre+	Cre-	Cre+				Cre-	Cre+	Cre-	Cre+				Cre-	Cre+	Cre-	Cre+				Cre-	Cre+	Cre-	Cre+
	61	68.81	20.54	33.06				99557.3	83432.7	58670.8	90380.5				16833.4	24088.2	15250.1	11529.1				279.15	438.7	375.33	311.8				78.08	79.01	122.7	45.63				50.3	34.4	50.5	35.7
	61.98	21.72	15.31	30.31				78623.8	30982.7	66479.8	66325.1				26463	10082.1	13964.5	10314.3				535.24	424.03	333.57	152.3				86.95	51.82	108.67	25.13				92	83.9	31	30.8
	56.06	49.77	20.44	45.52				69833.2	55081.2	63800.9	108870				8684.01	15991.7	5706.31	15166.8				201.84	425.03	526.9	304.07				60.19	29.96	66.07	94.03				29.8	29.8	49.8	39.7
	33.23	79.94	24.66	73.15				58817.3	71479.3	80479.6	39472.8				13897.1	15815.9	19826.9	18331.3				567.73	270.5	377.57	268.93				158.99	83.62	67.77	40.17				48.48	30.5	43.9	51.1
	31.16	42.23	35.9	61.4				28818.1	63803.6	59293.3	62579.5				30655	13452.6	12587.4	9783.46				640.04	306.71	417.53	320.93				165.67	143.34	112.8	101.03				44.9	25.1	22.3	54.6
	27.9	21.95	11.1	64.19				85366.4	48022.2	80819.2	42690.1				11724.3	19787	17374	7132.71				375.64	593.83	303.13	373.63				141.74	143.34	124.9	95.8				44.2	27.8	22	7.1
	44.17	38.22	5.5	10.88				82136.1	74624	76974.3	94949.7				10950.7	10324.3	21491.3	12826.9				199.53	237.67	495.3	315.4				47.89	5.91	55.29	60.7				24.7	34.4	46.5	40.8
	56.25	19.96	26.7	99.9				62401.3	93429.9	91979.3	55781.2				7147.12	7999.63	11506.7	13870.5				155.16	128.6	343.61	333.13				46.25	114.48	143.11	75.7				32.1	32.4	50.4	41.9
	86.54	71.1	58.5	44				50459.8	81945.4	54402.1	54135.9				7799.14	10980.8	13777	12653.1				192.66	216.82	574.71	525.4				39.21	47.19	25.29	105.17				41.4	41.1	45.2	39.4
	74.47	56.1	69	75.8				75454.9	50399.9	90380.6	90142.3				8890.78	14278	2709.27	17034.2				160.66	484.92	104.74	344.24				88.05	15.15	35.6	59.49				49.84	45.1	42.3	38.4
	67.45	88.7	52.2	30.6				70391.3	85950		73830.9				20855.9	8062.44		16709				537.7	247.88		675.44				3.37	85.29		84.25				19.7	45.5		23.7
	33.74	95.5	54.5	52.4				67204.4	77019.9						7318.63	4322.82						168.27	46.63						18.18	37.3						25.1	24.37
	57.7	82.5	25.5
	93.1	68.9	45.2
	42.2	89.8	5.4
	83	77.9
	75.9	50.2
		50.7
		84
		62.6
		87.2

[truncated: 8 more sheets: Supplementary Figure 1, Supplementary Figure 2, Supplementary Figure 3, Supplementary Figure 4, Supplementary Figure 5, Supplementary Figure 6, Supplementary  Figure 7, Supplementary Figure 8]
